# Supplementary material for: Vitamin D Levels in the United States: Temporal Trends (2011–2018) and Contemporary Associations with Sociodemographic Characteristics (2017–2018)
Source: Nutrients. 2024 Oct 9;16(19):3414. doi: 10.3390/nu16193414 (PMC11478591; doi:10.3390/nu16193414)
Supplement: Supplementary file 1 [file nutrients-16-03414-s001.zip]

Archive with 1 entries (1 files):
- nutrients-3220196-supplementary.pdf
